# Supplementary material for: A regression based phase I clinical trial for late-onset toxicities without clinician elicitation
Source: Contemp Clin Trials Commun. 2019 Jan 30;14:100327. doi: 10.1016/j.conctc.2019.100327 (PMC6360989; doi:10.1016/j.conctc.2019.100327)
Supplement: Multimedia component 1 [file mmc1.xml]

<?xml version="1.0" encoding="UTF-8" standalone="no"?><data:data><datasets><author>lmcda4@lsuhsc.edu</author><type>0</type><dataset><value>1</value><reason>No data was used for the research described in the article</reason><comments/></dataset></datasets></data:data>
